# Supplementary material for: Integrating Geometric Data into Topology Optimization via Neural Style Transfer
Source: Materials (Basel). 2021 Aug 13;14(16):4551. doi: 10.3390/ma14164551 (PMC8400862; doi:10.3390/ma14164551)
Supplement: Supplementary file 1 [file materials-14-04551-s001.zip]

Archive with 94 entries (74 files):
- lst-master-Code/
- lst-master-Code/Code/
- lst-master-Code/Code/Conv_Loss/
- lst-master-Code/Code/Conv_Loss/PytorchTop.ipynb
- lst-master-Code/Code/Conv_Loss/Transfer0_93_147.jpg
- lst-master-Code/Code/Conv_Loss/Transfer1_93_183.jpg
- lst-master-Code/Code/Conv_Loss/Transfer2_93_187.jpg
- lst-master-Code/Code/Conv_Loss/Transfer3_93_223.jpg
- lst-master-Code/Code/Conv_Loss/Transfer4_93_983.jpg
- lst-master-Code/Code/Conv_Loss/Transfer5_92_930.jpg
- lst-master-Code/Code/Conv_Loss/Transfer6_97_312.jpg
- lst-master-Code/Code/Conv_Loss/Transfer7_121_758.jpg
- lst-master-Code/Code/Conv_Loss/Transfer_93_147.jpg
- lst-master-Code/Code/Conv_Loss/structutils.py
- lst-master-Code/Code/Conv_Loss/styleutils.py
- lst-master-Code/Code/MATLAB/
- lst-master-Code/Code/MATLAB/kktcheck.m
- lst-master-Code/Code/MATLAB/mmasub.m
- lst-master-Code/Code/MATLAB/subsolv.m
- lst-master-Code/Code/MATLAB/top.m
- lst-master-Code/Code/MATLAB/top88.m
- lst-master-Code/Code/PytorchTop.ipynb
- lst-master-Code/Code/Relu_Loss/
- lst-master-Code/Code/Relu_Loss/Transfer0_93_148.jpg
- lst-master-Code/Code/Relu_Loss/Transfer1_93_148.jpg
- lst-master-Code/Code/Relu_Loss/Transfer2_93_093.jpg
- lst-master-Code/Code/Relu_Loss/Transfer3_93_128.jpg
- lst-master-Code/Code/Relu_Loss/Transfer4_93_064.jpg
- lst-master-Code/Code/Relu_Loss/Transfer5_93_444.jpg
- lst-master-Code/Code/Relu_Loss/Transfer6_93_911.jpg
- lst-master-Code/Code/Relu_Loss/Transfer7_99_125.jpg
- lst-master-Code/Code/Relu_Loss/Transfer8_119_491.jpg
- lst-master-Code/Code/Relu_Loss/Transfer9_193_134.jpg
- lst-master-Code/Code/Results/
- lst-master-Code/Code/Results/Bridge/
- lst-master-Code/Code/Results/Bridge/Baseline/
- lst-master-Code/Code/Results/Bridge/Baseline/Params.txt
- lst-master-Code/Code/Results/Cantilever/
- lst-master-Code/Code/Results/Cantilever/Baseline/
- lst-master-Code/Code/Results/Cantilever/Baseline/Params.txt
- lst-master-Code/Code/Results/Cantilever/Baseline/result.jpg
- lst-master-Code/Code/Results/Cantilever/circle/
- lst-master-Code/Code/Results/Cantilever/circle/params.txt
- lst-master-Code/Code/Results/Cantilever/circle/result.jpg
- lst-master-Code/Code/Results/Cantilever/circle/round.jpg
- lst-master-Code/Code/Results/Cantilever/tower/
- lst-master-Code/Code/Results/Cantilever/tower/params.txt
- lst-master-Code/Code/Results/Cantilever/tower/result.jpg
- lst-master-Code/Code/Results/MBB/
- lst-master-Code/Code/Results/MBB/Baseline/
- lst-master-Code/Code/Results/MBB/Baseline/Params.txt
- lst-master-Code/Code/Results/MBB/Baseline/result.jpg
- lst-master-Code/Code/Results/MBB/Gosper/
- lst-master-Code/Code/Results/MBB/Gosper/result.jpg
- lst-master-Code/Code/Results/MBB/Honeycomb/
- lst-master-Code/Code/Results/MBB/Honeycomb/params.txt
- lst-master-Code/Code/Results/MBB/Honeycomb/result.jpg
- lst-master-Code/Code/Results/MBB/circle/
- lst-master-Code/Code/Results/MBB/circle/params.txt
- lst-master-Code/Code/Results/MBB/circle/result.jpg
- lst-master-Code/Code/Results/MBB/result.jpg
- lst-master-Code/Code/Results/MBB/tower/
- lst-master-Code/Code/Results/MBB/tower/params.txt
- lst-master-Code/Code/Results/MBB/tower/result.jpg
- lst-master-Code/Code/Results/empty/
- lst-master-Code/Code/Results/empty/10000.jpg
- lst-master-Code/Code/Results/empty/100000.jpg
- lst-master-Code/Code/Results/empty/20000.jpg
- lst-master-Code/Code/Results/empty/200000.jpg
- lst-master-Code/Code/Results/empty/30000.jpg
- lst-master-Code/Code/Results/empty/300000.jpg
- lst-master-Code/Code/Results/empty/40000.jpg
- lst-master-Code/Code/Results/empty/400000.jpg
- lst-master-Code/Code/Results/empty/50000.jpg
- lst-master-Code/Code/Results/empty/60000.jpg
- lst-master-Code/Code/Results/empty/70000.jpg
- lst-master-Code/Code/Results/empty/80000.jpg
- lst-master-Code/Code/Results/empty/90000.jpg
- lst-master-Code/Code/activation.ipynb
- lst-master-Code/Code/process.m
- lst-master-Code/Code/ref_images/
- lst-master-Code/Code/ref_images/2P5Bracket.jpg
- lst-master-Code/Code/ref_images/2P5Bracket_TOPOP3.png
- lst-master-Code/Code/ref_images/M_Criado.jpg
- lst-master-Code/Code/ref_images/circle.jpg
- lst-master-Code/Code/ref_images/circle2.jpg
- lst-master-Code/Code/ref_images/circle3.jpg
- lst-master-Code/Code/ref_images/gosper.jpg
- lst-master-Code/Code/ref_images/honeycomb.jpg
- lst-master-Code/Code/ref_images/tile.jpg
- lst-master-Code/Code/ref_images/tower.jpg
- lst-master-Code/Code/structutils.py
- lst-master-Code/Code/styleutils.py
- lst-master-Code/Code/top_stress_cant.m
