# Supplementary material for: Integrating Geometric Data into Topology Optimization via Neural Style Transfer
Source: Materials (Basel). 2021 Aug 13;14(16):4551. doi: 10.3390/ma14164551 (PMC8400862; doi:10.3390/ma14164551)
Supplement: Supplementary file 1 [file materials-14-04551-s001.zip › lst-master-Code/Code/Conv_Loss/PytorchTop.ipynb]

# %% [code]
#Pytorch Essentials
from structutils import *
from styleutils import *
import torch.nn.functional as F
import torch.optim as optim

#Numpy and Matlplotlib for function 
import matplotlib.pyplot as plot

#Torchvision for CNN and image manipulation
import torchvision.transforms as transforms
import torchvision.models as models
from PIL import Image

#Tensorboard to view everything in browser
from torch.utils.tensorboard import SummaryWriter

device = torch.device("cuda" if torch.cuda.is_available() else "cpu")
dtype = torch.double

print("Using Pytorch {0:s} on {1}".format(torch.__version__,device))

# %% [code]
def image_loader(image_name, nelx, nely):
    image = Image.open(image_name)
    min_size = max(nelx,nely)
    # fake batch dimension required to fit network's input dimensions
    loader = transforms.Compose([
        #transforms.Resize(min_size),  # scale imported image
        transforms.CenterCrop((nely,nelx)),
        transforms.Grayscale(num_output_channels=3),
        transforms.ToTensor()])  # transform it into a torch tensor
    image = loader(image).unsqueeze(0)
    return image

# %% [code]
class Net(nn.Module):
    def __init__(self,nelx,nely,rmin,penal,volfrac,Emin,Emax,style_img,style_layers = ['conv_1','conv_3','conv_5','conv_9','conv_13']):
        print("Building Model...")
        super(Net,self).__init__()
        self.m = nn.Sigmoid()
        self.layer1 = ComplianceLoss(nelx,nely,rmin,penal,Emin,Emax,device="cpu",dtype=dtype)
        self.layer2 = MassFractionLoss(volfrac,False)
        self.layer3 = MassSTDLoss(nelx,nely,volfrac)
        self.layer4, style_losses = get_style_model_and_losses(style_img,style_layers)
        self.layer5 = StyleInput(nelx,nely)
        self.layer6 = AggStyleLoss(style_losses)
        print("Model Complete :)")

    def forward(self,input):
        input = self.m(input)
        compLoss = self.layer1(input.cpu()).to(input)
        massLoss = self.layer2(input)
        massSTDLoss = self.layer3(input)
        style_input = self.layer5(input)
        self.layer4(style_input)
        styleLoss = self.layer6()

        return compLoss, massLoss, massSTDLoss, styleLoss

# %% [code]
def runEpoch(x,model,optimizer,weight,num_steps=100,epoch=0,save_path=None,load_path=None,tensorboard_path=None):
    start = 0
    if load_path is not None:
        print("Loading from Path...")
        x,epoch,start = loadIteration(load_path)
    if tensorboard_path is not None:
        print("Writing to Tensorboard...")
        writer = SummaryWriter(log_dir=tensorboard_path)
    
    print("Starting Optimization...")
    for i in range(start,num_steps):
        optimizer.zero_grad()
        comploss, massloss, massSTDLoss, styleloss = model(x)
        loss = torch.dot( torch.cat((comploss.unsqueeze(0),massloss.unsqueeze(0),massSTDLoss.unsqueeze(0),styleloss)) , weight )

        print('Epoch: {e:>2d} Iter: {l:>4d} Mass Frac: {m:0.3f} STD Loss: {std:0.3f} Style Loss: {sty:2.3f} Obj. Val: {obj:6.3f} Total: {tot:6.3f}'\
        .format(e=epoch+1, l=i+1, m=x.sigmoid().mean().item(), std=massSTDLoss.item(), sty=styleloss.sum().item(), obj=comploss.item(), tot=loss.item()))

        loss.backward()
        optimizer.step()
        #with torch.no_grad():
        #    x.clamp_(min=Emin,max=Emax)
        
        if save_path is not None:
            saveIteration(x,epoch,i,save_path)

        if tensorboard_path is not None:
            writer.add_scalar('Total Loss',loss,epoch*num_steps+i)

            writer.add_scalar('Constraint/Mass Fraction',x.sigmoid().mean(),epoch*num_steps+i)
            writer.add_scalar('Constraint/Compliance',comploss,epoch*num_steps+i)
            writer.add_scalar('Constraint/Standard Deviation',x.sigmoid().std(),epoch*num_steps+i)

            style_dict = {}
            for style_scalar in range(len(styleloss)):
                style_dict['Layer_{}'.format(style_scalar)] = styleloss[style_scalar]
            writer.add_scalars('Constraint/Style', style_dict,epoch*num_steps+i)
            
            writer.add_image('Current Shape',x.sigmoid().mul(-1).reshape(nelx,nely).T+1,epoch*num_steps+i,dataformats='HW')

            writer.close()

    return x

# %% [code]
#initialize
nelx = 400
nely = 200
volfrac = 0.5
penal = 3.0
rmin = 1.5
Emin = 1e-15
Emax = 1
filestr = '2P5Bracket_TOPOP3.png'
imshow(image_loader(filestr,nelx,nely))

save_path = None # './no_style'
load_path = None # './no_style'
tensorboard_path = './.runs/04162020_'

num_epochs = 1
num_steps = 500
styleLayers = ['conv1_1','conv2_1','conv3_1','conv4_1','conv5_1']
#styleLayers = []
lr = [0.5]
massweight  = [0.1]
STDweight   = [0]
#styleweight = []
styleweight = torch.full((5,),0)
def get_optimizer(x,lr):
    optimizer = torch.optim.Adam([x],lr = lr)
    #optimizer = torch.optim.AdamW([x],lr = 0.1)
    #optimizer = torch.optim.Adadelta([x],lr = 10.0)
    #optimizer = torch.optim.Adamax([x],lr = 0.1)
    #optimizer = torch.optim.Adagrad([x],lr = 0.1)
    #optimizer = torch.optim.ASGD([x],lr = 0.8)
    #optimizer = torch.optim.RMSprop([x],lr = 0.1)
    #optimizer = torch.optim.Rprop([x],lr = 0.1)
    #optimizer = torch.optim.SGD([x],lr = 0.1)
    return optimizer

# %% [code]
x = torch.empty([nelx*nely],device=device,dtype=dtype).normal_(mean = volfrac, std = 1e-6).clamp_(min=Emin,max=Emax).requires_grad_()
if load_path is not None:
    x,_,_ = loadIteration(load_path)
if filestr is None:
    model = Net(nelx,nely,rmin,penal,volfrac,Emin,Emax,None,style_layers = []).to(dtype=dtype,device=device)
else:
    model = Net(nelx,nely,rmin,penal,volfrac,Emin,Emax,image_loader(filestr,nelx,nely),style_layers = styleLayers).to(dtype=dtype,device=device)

# %% [code]
for epoch in range(num_epochs):
    optimizer = get_optimizer(x, lr[epoch])

    struc_weight = torch.tensor([1,massweight[epoch],STDweight[epoch]],dtype=dtype,device=device)
    style_weight = torch.tensor(styleweight,dtype=dtype,device=device)
    #style_weight = torch.full((1,len(styleLayers)),styleweight[epoch],dtype=dtype,device=device).squeeze(0)
    weight = torch.cat((struc_weight,style_weight))
    
    x = runEpoch(x,model,optimizer,weight,num_steps=num_steps,epoch=epoch,save_path=save_path,tensorboard_path=tensorboard_path)

# %% [code]
plot.ion()
fig,ax = plot.subplots()
im = ax.imshow(x.sigmoid().mul(-1).reshape(nelx,nely).T.cpu().detach().numpy(),cmap='gray')
plot.autoscale(tight=True)
plot.axis('off')
fig.show()

# %% [code]
image_input = StyleInput(nelx,nely)
# print((-x.reshape(nelx,nely).T.cpu().detach()).size())
saveImage(image_input(x.sigmoid()),'Transfer_93_147.jpg')

# %% [code]
y = torch.flip(-x.reshape(nelx,nely).T.clone().cpu().detach(),[1])
print(y.size())
plot.ion()
fig,ax = plot.subplots()
im = ax.imshow(y.numpy(),cmap='gray')
plot.autoscale(tight=True)
plot.axis('off')
fig.show()

# %% [markdown]
To view the distribution and determine if the result is truly 0,1

# %% [code]
sort,_ = x.sort()
plot.plot(sort.cpu().detach())

# %% [code]
