# Supplementary material for: Integrating Geometric Data into Topology Optimization via Neural Style Transfer
Source: Materials (Basel). 2021 Aug 13;14(16):4551. doi: 10.3390/ma14164551 (PMC8400862; doi:10.3390/ma14164551)
Supplement: Supplementary file 1 [file materials-14-04551-s001.zip › lst-master-Code/Code/Conv_Loss/structutils.py]

# Structural Optimization Functions
import torch
import torch.nn as nn
from torchvision.utils import save_image
import numpy as np
from scipy.sparse import coo_matrix
from scipy.sparse.linalg import spsolve
from platform import system
if system() is 'Windows':
    try:
        from pypardiso import spsolve
    except:
        pass

def sparsesolve(b,A,freeidx=None):
    """
        Custom solver to move torch to scipy since torch solve cannot perform operations on sparse matrices, Ax = b
        Args:
            b: Torch column (n,p) size vector
            A: Matrix (n,m) size
        Returns:
            Vector (m,p) which solves problem
    """
    assert A.device == b.device, "Tensors not on same device"
    assert A.dtype  == b.dtype , "Tensors are not the same datatype"

    if A.is_sparse:
        idx = A._indices().clone().cpu().detach().numpy()
        val = A._values().clone().cpu().detach().numpy()
        mat = coo_matrix((val, (idx)), shape=tuple(A.size())).tocsr()
    else:
        mat = coo_matrix(A.cpu().detach().numpy()).tocsr()

    if b.is_sparse:
        idx = b._indices().clone().cpu().detach().numpy()
        val = b._values().clone().cpu().detach().numpy()
        vec = coo_matrix((val,(idx)),shape=tuple(b.size())).tocsr()
    else:
        vec = coo_matrix(b.cpu().detach().numpy()).tocsr()

    if freeidx is None:
        x = spsolve(mat,vec)
    else:
        freeidx = freeidx.clone().cpu().detach().numpy()
        if (b.size()[1] > 1):
            x = torch.zeros((A.size()[1],b.size()[1])).cpu().numpy()
            x[freeidx,:] = spsolve(mat[freeidx,:][:,freeidx],vec[freeidx,:])
        else:
            x = torch.zeros((A.size()[1])).cpu().numpy()
            x[freeidx] = spsolve(mat[freeidx,:][:,freeidx],vec[freeidx,:])

    if (b.size()[1] > 1):
        return torch.from_numpy(x).to(A.device,A.dtype)
    return torch.from_numpy(x).unsqueeze(1).to(A.device,A.dtype)

def lk(E,nu):
    """
        Generates the generic stiffness matrix for the structural problem
        Args:
            E:  Young's Modulus
            nu: Poisson's Ratio
        Returns:
            (8,8) tensor with stiffness matrix
    """
    k=torch.tensor([1/2-nu/6,1/8+nu/8,-1/4-nu/12,-1/8+3*nu/8,-1/4+nu/12,-1/8-nu/8,nu/6,1/8-3*nu/8])
    KE = E/(1-nu**2)*torch.tensor([ 
    [k[0], k[1], k[2], k[3], k[4], k[5], k[6], k[7]],
    [k[1], k[0], k[7], k[6], k[5], k[4], k[3], k[2]],
    [k[2], k[7], k[0], k[5], k[6], k[3], k[4], k[1]],
    [k[3], k[6], k[5], k[0], k[7], k[2], k[1], k[4]],
    [k[4], k[5], k[6], k[7], k[0], k[1], k[2], k[3]],
    [k[5], k[4], k[3], k[2], k[1], k[0], k[7], k[6]],
    [k[6], k[3], k[4], k[1], k[2], k[7], k[0], k[5]],
    [k[7], k[2], k[1], k[4], k[3], k[6], k[5], k[0]] ]);
    return KE

def filter(nelx,nely,rmin):
    """
        Generates a pixel filter to avoid checkerboard solutions
        Args:
            nelx: Int
            nely: Int
            rmin: Float
        Returns:
            torch sparse tensor
    """
    nfilter=int(nelx*nely*((2*(np.ceil(rmin)-1)+1)**2))
    iH = np.zeros(nfilter)
    jH = np.zeros(nfilter)
    sH = np.zeros(nfilter)
    cc=0
    for i in range(nelx):
        for j in range(nely):
            row=i*nely+j
            kk1=int(np.maximum(i-(np.ceil(rmin)-1),0))
            kk2=int(np.minimum(i+ np.ceil(rmin),nelx))
            ll1=int(np.maximum(j-(np.ceil(rmin)-1),0))
            ll2=int(np.minimum(j+ np.ceil(rmin),nely))
            for k in range(kk1,kk2):
                for l in range(ll1,ll2):
                    col=k*nely+l
                    fac=rmin-np.sqrt(((i-k)*(i-k)+(j-l)*(j-l)))
                    iH[cc]=row
                    jH[cc]=col
                    sH[cc]=np.maximum(0.0,fac)
                    cc=cc+1
    # Finalize assembly
    H = torch.sparse_coo_tensor([iH,jH],sH,size = (nelx*nely,nelx*nely))
    return H

class ComplianceFunction(torch.autograd.Function):

    @staticmethod
    def forward(ctx,input,CompLoss):
        """
            Calculates compliance and gradient of compliance
            Args:
                input: 1D tensor with element densities for mesh
                CompLoss: ComplianceLoss object with parameters stored
            Returns:
                Value of compliance
        """
        U = CompLoss.u.clone().detach()
        device, dtype = input.device, input.dtype
        sK = (CompLoss.KE.flatten().unsqueeze(0).t()*(CompLoss.Emin+(input).pow(CompLoss.penal)*(CompLoss.Emax-CompLoss.Emin))).t().flatten()
        K = torch.sparse_coo_tensor(torch.stack([CompLoss.iK,CompLoss.jK]),sK,size=(CompLoss.ndof,CompLoss.ndof),device=device,dtype=dtype)

        U = sparsesolve(CompLoss.f,K,CompLoss.free)

        ce = (U[CompLoss.edofMat].squeeze().mm(CompLoss.KE).mul(U[CompLoss.edofMat].squeeze()))
        obj = ((CompLoss.Emin+input.pow(CompLoss.penal)*(CompLoss.Emax-CompLoss.Emin)).unsqueeze(0).mm(ce)).sum()

        ctx.input = input
        ctx.penal = CompLoss.penal
        ctx.ce = ce
        ctx.Emax = CompLoss.Emax
        ctx.Emin = CompLoss.Emin
        ctx.H = CompLoss.H
        ctx.Hs = CompLoss.Hs

        return obj

    @staticmethod
    def backward(ctx, grad_output):
        temp = torch.mul(ctx.input.pow(ctx.penal-1),ctx.ce.sum(1))
        d_obj = -ctx.penal*(ctx.Emax-ctx.Emin)*temp
        d_obj = torch.sparse.mm(ctx.H,(ctx.input*d_obj).unsqueeze(1)).squeeze() / ctx.Hs / torch.max(ctx.input,other=ctx.Emin)
        
        return d_obj , None

class ComplianceLoss(nn.Module):
    def __init__(self, nelx, nely,rmin,penal,Emin,Emax,device="cpu",dtype=torch.float64):
        """
            Stores the base parameters for the compliance minimization
            Args:
                nelx: number of elements in x-direction
                nely: number of elements in y-direction
                rmin: filter radius for structure size
                penal: penalty value for density
                Emin: min value for element density
                Emax: Young's modulus for material
                device: device to store on
                dtype: datatype to store as
        """
        print("Building Compliance...")
        super(ComplianceLoss, self).__init__()
        self.Emin = torch.tensor(Emin,device=device,dtype=dtype)
        self.Emax = torch.tensor(Emax,device=device,dtype=dtype)
        self.ndof = torch.tensor(2*(nelx+1)*(nely+1),device=device)
        self.penal = torch.tensor(penal,device=device)
        self.KE = lk(Emax,0.3).type(dtype).to(device=device)
        self.edofMat= torch.zeros((nelx*nely,8),device=device,dtype=torch.long)
        for elx in range(nelx):
            for ely in range(nely):
                el = ely+elx*nely
                n1=(nely+1)*elx+ely
                n2=(nely+1)*(elx+1)+ely
                self.edofMat[el,:]= torch.tensor([2*n1+2, 2*n1+3, 2*n2+2, 2*n2+3,2*n2, 2*n2+1, 2*n1, 2*n1+1],dtype=torch.long)
        #index pointers for coo
        self.iK = torch.from_numpy(np.kron(self.edofMat.cpu().numpy(),np.ones([8,1]))).flatten().to(device)
        self.jK = torch.from_numpy(np.kron(self.edofMat.cpu().numpy(),np.ones([1,8]))).flatten().to(device)
        
        self.H  = filter(nelx,nely,rmin).to(device,dtype)
        self.Hs = torch.sparse.sum(self.H,dim = 1).to_dense()
        #BCs and Support
        dofs = np.arange(2*(nelx+1)*(nely+1))
        fixed=np.union1d(dofs[0:2*(nely+1):2],np.array([2*(nelx+1)*(nely+1)-1])) #MBB Beam
        #fixed=(dofs[0:2*(nely)-1:1]) #Cantilever Beam
        self.free=torch.from_numpy(np.setdiff1d(dofs,fixed)).to(device).type(torch.long)
        #solution and
        self.f=torch.zeros([self.ndof,1],device=device,dtype=dtype)
        self.u=torch.zeros([self.ndof,1],device=device,dtype=dtype)
        #self.f[(2*(nelx+1)*(nely) + 2*int(nely/2) + 1),0]=-1 #Cantilever Beam
        self.f[1,0] = -1 #MBB Beam
        self.f = self.f.to_sparse()

    def forward(self,input):
        return ComplianceFunction.apply(input,self)

class MassFractionLoss(nn.Module):
    def __init__(self, massfrac, use_relu = False):
        """
            Creates loss due to mass fraction
            Args:
                massfrac: ideal mass amount between 0 and 1
                use_relu: use Rectified Linear unit activation rather than absolute value.
        """
        print("Building Mass Loss...")
        super(MassFractionLoss, self).__init__()
        self.massfrac = massfrac
        self.use_relu = use_relu

    def forward(self,input):
        """
            Args:
                input: tensor of element densities
        """
        if self.use_relu:
            massLoss = nn.functional.relu((input.mean()-self.massfrac).mul(input.flatten().size()[0]))
        else:
            massLoss = torch.abs((input.mean() - self.massfrac).mul(input.flatten().size()[0]))

        return massLoss

class MassSTDLoss(nn.Module):
    def __init__(self, nelx, nely, massfrac):
        """
            Creates loss due to standard deviation to encourage 0-1 result
            Args:
                nelx: number of elements in x-direction
                nely: number of elements in y-direction
                massfrac: ideal mass amount between 0 and 1
        """
        print("Building Mass Standard Dev. Loss...")
        super(MassSTDLoss, self).__init__()
        self.massSTD = torch.cat((torch.ones(int(nelx*nely*massfrac)),torch.zeros(int(nelx*nely*(1-massfrac))))).std()

    def forward(self,input):
        """
            Args:
                input: tensor of element densities
        """
        return torch.abs(input.std() - self.massSTD)

def loadModel(filestr):
    model = torch.load(filestr)
    return model

def saveModel(model,filestr):
    torch.save(model,filestr)

def saveIteration(x,epoch,step,filestr):
    torch.save({'x':x,'epoch':epoch,'step':step}, save_path)

def loadIteration(filestr):
    checkpoint = torch.load(filestr)
    return checkpoint['x'],checkpoint['epoch'],checkpoint['step']

def saveImage(tensor,filestr):
    save_image(tensor,filestr,padding=0)
