# Supplementary material for: Integrating Geometric Data into Topology Optimization via Neural Style Transfer
Source: Materials (Basel). 2021 Aug 13;14(16):4551. doi: 10.3390/ma14164551 (PMC8400862; doi:10.3390/ma14164551)
Supplement: Supplementary file 1 [file materials-14-04551-s001.zip › lst-master-Code/Code/Conv_Loss/styleutils.py]

# Style Transfer utilities for structural optimization
import torch
import torch.nn as nn
import torch.nn.functional as F
import torch.optim as optim
import torchvision.transforms as transforms
import torchvision.models as models
from PIL import Image
import matplotlib.pyplot as plot

def imshow(tensor, title=None):
    """
        Show the current shape
        tensor: shape (B x C x H x W)
        Args:
            title: title of graph
    """
    image = tensor.cpu().clone().to(torch.float)  # we clone the tensor to not do changes on it
    image = image.squeeze(0)      # remove the fake batch dimension
    unloader = transforms.ToPILImage()  # reconvert into PIL image
    image = unloader(image)
    plot.ion()
    plot.figure()
    plot.imshow(image,cmap='gray')
    plot.axis('off')
    if title is not None:
        plot.title(title)
    plot.pause(0.001) # pause a bit so that plots are updated

class StyleInput(nn.Module):
    def __init__(self,nelx,nely):
        """
            Converts 1D tensor to input for style network
            Args:
                nelx: pixels in x-direction
                nely: pixels in y-direction
        """
        super(StyleInput,self).__init__()
        self.nelx = nelx
        self.nely = nely

    def forward(self,input):
        """
            Args:
                input: 1D tensor of element densities
            Returns:
                Tensor of (1 x 3 x nely x nelx)
        """
        style_input = input.reshape((self.nelx,self.nely)).T.mul(-1).add(torch.tensor([1],device=input.device))
        output = torch.stack((style_input,style_input,style_input),dim=0).unsqueeze(0)
        return output

def gram_matrix(input):
    """
        Computes style of image
        Args:
            Tensor of (1 x 3 x nely x nelx)
    """
    a, b, c, d = input.size()
    features = input.view(a * b, c * d)  # resise F_XL into \hat F_XL
    G = torch.mm(features, features.t())  # compute the gram product
    return G.div(a * b * c * d)

class StyleLoss(nn.Module):
    def __init__(self, target_feature):
        super(StyleLoss, self).__init__()
        self.target = nn.Parameter(gram_matrix(target_feature).detach())

    def forward(self, input):
        G = gram_matrix(input)
        self.loss = F.mse_loss(G, self.target)
        return input
    
    def to(self, *args, **kwargs):
        self = super().to(*args, **kwargs) 
        self.target = self.target.to(*args, **kwargs) 
        return self

class Normalization(nn.Module):
    def __init__(self):
        super(Normalization, self).__init__()
        self.mean = nn.Parameter(torch.tensor([0.485, 0.456, 0.406]).view(-1, 1, 1))
        self.std = nn.Parameter(torch.tensor([0.229, 0.224, 0.225]).view(-1, 1, 1))

    def forward(self, img):
        return (img - self.mean) / self.std

def get_style_model_and_losses(style_img,style_layers = []):
    """
        Creates VGG network for style transfer
        Args:
            style_img: image Tensor of (nImgs x 3 x nely x nelx)
            style_layers: Network layers to compute features on
        Returns:
            model and style_loss modules
    """
    print("Building Style...")
    device, dtype = "cpu", torch.float
    cnn = models.vgg19(pretrained=True).features.eval()
    normalization = Normalization()
    style_losses= []
    model = nn.Sequential(normalization)

    block, number = 1, 1  
    for layer in cnn.children():
        if isinstance(layer, nn.Conv2d):
            name = 'conv{}_{}'.format(block,number)
        elif isinstance(layer, nn.ReLU):
            name = 'relu{}_{}'.format(block,number)
            layer = nn.ReLU(inplace=False)
            number += 1
        elif isinstance(layer, nn.MaxPool2d):
            name = 'pool_{}'.format(block)
            layer = nn.AvgPool2d(layer.kernel_size, layer.stride)
            block += 1
            number = 1
        elif isinstance(layer, nn.BatchNorm2d):
            name = 'bn_{}'.format(block)
            block += 1
        else:
            raise RuntimeError('Unrecognized layer: {}'.format(layer.__class__.__name__))

        model.add_module(name, layer)

        if name in style_layers:
            # add style loss:
            assert style_img != None, "Provide an Image tensor"
            for img in range(style_img.size()[0]):
                image = style_img[img,:,:,:].unsqueeze(0)
                target_feature = model(image).detach()
                style_loss = StyleLoss(target_feature)
                model.add_module("style_loss{}_{}".format(block,img+1), style_loss)
                style_losses.append(style_loss)

    for i in range(len(model) - 1, -1, -1):
        if isinstance(model[i], StyleLoss):
            break

    model = model[:(i + 1)]

    return model, style_losses

class AggStyleLoss(nn.Module):
    def __init__(self,style_losses):
        """
            Args:
                style_losses: list of style_loss modules
        """
        super(AggStyleLoss,self).__init__()
        self.style_losses = style_losses
        self.styleLoss = nn.Parameter(torch.zeros(0))
    def forward(self):
        styleLoss = self.styleLoss.clone().detach()
        for l in self.style_losses:
            styleLoss = torch.cat((styleLoss,l.loss.unsqueeze(0)))
        return styleLoss
