# Supplementary material for: Integrating Geometric Data into Topology Optimization via Neural Style Transfer
Source: Materials (Basel). 2021 Aug 13;14(16):4551. doi: 10.3390/ma14164551 (PMC8400862; doi:10.3390/ma14164551)
Supplement: Supplementary file 1 [file materials-14-04551-s001.zip › lst-master-Code/Code/MATLAB/kktcheck.m]

%-------------------------------------------------------------
%
%    Copyright (C) 2006 Krister Svanberg
%
%    This file, kktcheck.m, is part of GCMMA-MMA-code.
%    
%    GCMMA-MMA-code is free software; you can redistribute it and/or
%    modify it under the terms of the GNU General Public License as 
%    published by the Free Software Foundation; either version 3 of 
%    the License, or (at your option) any later version.
%    
%    This code is distributed in the hope that it will be useful,
%    but WITHOUT ANY WARRANTY; without even the implied warranty of
%    MERCHANTABILITY or FITNESS FOR A PARTICULAR PURPOSE.  See the
%    GNU General Public License for more details.
%    
%    You should have received a copy of the GNU General Public License
%    (file COPYING) along with this file.  If not, see 
%    <http://www.gnu.org/licenses/>.
%    
%    You should have received a file README along with this file,
%    containing contact information.  If not, see
%    <http://www.smoptit.se/> or e-mail mmainfo@smoptit.se or krille@math.kth.se.
%
%    Version Dec 2006.
%
function[residu,residunorm,residumax] = ...
kktcheck(m,n,x,y,z,lam,xsi,eta,mu,zet,s, ...
         xmin,xmax,df0dx,fval,dfdx,a0,a,c,d);
%
%  The left hand sides of the KKT conditions for the following
%  nonlinear programming problem are calculated.
%         
%      Minimize  f_0(x) + a_0*z + sum( c_i*y_i + 0.5*d_i*(y_i)^2 )
%    subject to  f_i(x) - a_i*z - y_i <= 0,  i = 1,...,m
%                xmax_j <= x_j <= xmin_j,    j = 1,...,n
%                z >= 0,   y_i >= 0,         i = 1,...,m
%*** INPUT:
%
%   m    = The number of general constraints.
%   n    = The number of variables x_j.
%   x    = Current values of the n variables x_j.
%   y    = Current values of the m variables y_i.
%   z    = Current value of the single variable z.
%  lam   = Lagrange multipliers for the m general constraints.
%  xsi   = Lagrange multipliers for the n constraints xmin_j - x_j <= 0.
%  eta   = Lagrange multipliers for the n constraints x_j - xmax_j <= 0.
%   mu   = Lagrange multipliers for the m constraints -y_i <= 0.
%  zet   = Lagrange multiplier for the single constraint -z <= 0.
%   s    = Slack variables for the m general constraints.
%  xmin  = Lower bounds for the variables x_j.
%  xmax  = Upper bounds for the variables x_j.
%  df0dx = Vector with the derivatives of the objective function f_0
%          with respect to the variables x_j, calculated at x.
%  fval  = Vector with the values of the constraint functions f_i,
%          calculated at x.
%  dfdx  = (m x n)-matrix with the derivatives of the constraint functions
%          f_i with respect to the variables x_j, calculated at x.
%          dfdx(i,j) = the derivative of f_i with respect to x_j.
%   a0   = The constants a_0 in the term a_0*z.
%   a    = Vector with the constants a_i in the terms a_i*z.
%   c    = Vector with the constants c_i in the terms c_i*y_i.
%   d    = Vector with the constants d_i in the terms 0.5*d_i*(y_i)^2.
%     
%*** OUTPUT:
%
% residu     = the residual vector for the KKT conditions.
% residunorm = sqrt(residu'*residu).
% residumax  = max(abs(residu)).
%
rex   = df0dx + dfdx'*lam - xsi + eta;
rey   = c + d.*y - mu - lam;
rez   = a0 - zet - a'*lam;
relam = fval - a*z - y + s;
rexsi = xsi.*(x-xmin);
reeta = eta.*(xmax-x);
remu  = mu.*y;
rezet = zet*z;
res   = lam.*s;
%
residu1 = [rex' rey' rez]';
residu2 = [relam' rexsi' reeta' remu' rezet res']';
residu = [residu1' residu2']';
residunorm = sqrt(residu'*residu);
residumax = max(abs(residu));
%---------------------------------------------------------------------
