# Supplementary material for: Integrating Geometric Data into Topology Optimization via Neural Style Transfer
Source: Materials (Basel). 2021 Aug 13;14(16):4551. doi: 10.3390/ma14164551 (PMC8400862; doi:10.3390/ma14164551)
Supplement: Supplementary file 1 [file materials-14-04551-s001.zip › lst-master-Code/Code/MATLAB/top88.m]

%%%% AN 88 LINE TOPOLOGY OPTIMIZATION CODE Nov, 2010 %%%%
nelx = 400;
nely = 200;
volfrac = 0.5;
penal = 3.0;
rmin = 1.5;
ft = 1;

mma = false;
low = .001*ones(nelx*nely,1);
upp = ones(nelx*nely,1);

%% MATERIAL PROPERTIES
E0 = 1;
Emin = 1e-9;
nu = 0.3;
%% PREPARE FINITE ELEMENT ANALYSIS
A11 = [12  3 -6 -3;  3 12  3  0; -6  3 12 -3; -3  0 -3 12];
A12 = [-6 -3  0  3; -3 -6 -3 -6;  0 -3 -6  3;  3 -6  3 -6];
B11 = [-4  3 -2  9;  3 -4 -9  4; -2 -9 -4 -3;  9  4 -3 -4];
B12 = [ 2 -3  4 -9; -3  2  9 -2;  4  9  2  3; -9 -2  3  2];
KE = 1/(1-nu^2)/24*([A11 A12;A12' A11]+nu*[B11 B12;B12' B11]);
nodenrs = reshape(1:(1+nelx)*(1+nely),1+nely,1+nelx);
edofVec = reshape(2*nodenrs(1:end-1,1:end-1)+1,nelx*nely,1);
edofMat = repmat(edofVec,1,8)+repmat([0 1 2*nely+[2 3 0 1] -2 -1],nelx*nely,1);
iK = reshape(kron(edofMat,ones(8,1))',64*nelx*nely,1);
jK = reshape(kron(edofMat,ones(1,8))',64*nelx*nely,1);
% DEFINE LOADS AND SUPPORTS (HALF MBB-BEAM)
F = sparse(2*(nely+1)*(nelx+1),1); U = zeros(2*(nely+1)*(nelx+1),1);
F(2,1) = -1;
%F(2*(nelx+1)*(nely) + 2*floor(nely/2), 1) = -1;
%fixeddofs = 1:2*(nely+1);
fixeddofs = union([1:2:2*(nely+1)],[2*(nelx+1)*(nely+1)]);
alldofs = [1:2*(nely+1)*(nelx+1)];
freedofs = setdiff(alldofs,fixeddofs);
%% PREPARE FILTER
iH = ones(nelx*nely*(2*(ceil(rmin)-1)+1)^2,1);
jH = ones(size(iH));
sH = zeros(size(iH));
k = 0;
for i1 = 1:nelx
  for j1 = 1:nely
    e1 = (i1-1)*nely+j1;
    for i2 = max(i1-(ceil(rmin)-1),1):min(i1+(ceil(rmin)-1),nelx)
      for j2 = max(j1-(ceil(rmin)-1),1):min(j1+(ceil(rmin)-1),nely)
        e2 = (i2-1)*nely+j2;
        k = k+1;
        iH(k) = e1;
        jH(k) = e2;
        sH(k) = max(0,rmin-sqrt((i1-i2)^2+(j1-j2)^2));
      end
    end
  end
end
H = sparse(iH,jH,sH);
Hs = sum(H,2);
%% INITIALIZE ITERATION
x = repmat(volfrac,nely,nelx);
xPhys = x; xold2 = x; xold1 = x; xnew = x;
loop = 0;
change = 1;
%% START ITERATION
while change > 0.001
  loop = loop + 1;
  %% FE-ANALYSIS
  sK = reshape(KE(:)*(Emin+xPhys(:)'.^penal*(E0-Emin)),64*nelx*nely,1);
  K = sparse(iK,jK,sK); K = (K+K')/2;
  U(freedofs) = K(freedofs,freedofs)\F(freedofs);
  %% OBJECTIVE FUNCTION AND SENSITIVITY ANALYSIS
  ce = reshape(sum((U(edofMat)*KE).*U(edofMat),2),nely,nelx);
  c = sum(sum((Emin+xPhys.^penal*(E0-Emin)).*ce));
  dc = -penal*(E0-Emin)*xPhys.^(penal-1).*ce;
  dv = ones(nely,nelx);
  %% FILTERING/MODIFICATION OF SENSITIVITIES
  if ft == 1
    dc(:) = H*(x(:).*dc(:))./Hs./max(1e-3,x(:));
  elseif ft == 2
    dc(:) = H*(dc(:)./Hs);
    dv(:) = H*(dv(:)./Hs);
  end
  %% OPTIMALITY CRITERIA UPDATE OF DESIGN VARIABLES AND PHYSICAL DENSITIES
  vol = sum(x(:));
  if mma == true
      [xnew(:),ymma,~,~,~,~,~,~,~,low,upp] = ...
          mmasub(1,nely*nelx,loop,x(:),0.001*ones(nely*nelx,1),ones(nely*nelx,1), ...
          xold1(:),xold2(:), ...
          c,dc(:),[vol - volfrac*length(x(:))],[1*dv(:)'],...
          low,upp,1,[0],[1000],[0]);
      xold2 = xold1;
      xold1 = xnew;
      xPhys = xnew; change = max(abs(xnew(:)-x(:)));
      x = xnew;
  else
      l1 = 0; l2 = 1e9; move = 0.2;
      while (l2-l1)/(l1+l2) > 1e-3
          lmid = 0.5*(l2+l1);
          xnew = max(0,max(x-move,min(1,min(x+move,x.*sqrt(-dc./dv/lmid)))));
          if ft == 1
              xPhys = xnew;
          elseif ft == 2
              xPhys(:) = (H*xnew(:))./Hs;
          end
          if sum(xPhys(:)) > volfrac*nelx*nely, l1 = lmid; else l2 = lmid; end
      end
      change = max(abs(xnew(:)-x(:)));
      x = xnew;
  end
  %% PRINT RESULTS
  fprintf(' It.:%5i Obj.:%11.4f Vol.:%7.3f ch.:%7.3f\n',loop,c, ...
    mean(xPhys(:)),change);
  %% PLOT DENSITIES
  colormap(gray); imagesc(1-xPhys); caxis([0 1]); axis equal; axis off; drawnow;
end
%
%%%%%%%%%%%%%%%%%%%%%%%%%%%%%%%%%%%%%%%%%%%%%%%%%%%%%%%%%%%%%%%%%%%%%%%%%%%%
% This Matlab code was written by E. Andreassen, A. Clausen, M. Schevenels,%
% B. S. Lazarov and O. Sigmund,  Department of Solid  Mechanics,           %
%  Technical University of Denmark,                                        %
%  DK-2800 Lyngby, Denmark.                                                %
% Please sent your comments to: sigmund@fam.dtu.dk                         %
%                                                                          %
% The code is intended for educational purposes and theoretical details    %
% are discussed in the paper                                               %
% "Efficient topology optimization in MATLAB using 88 lines of code,       %
% E. Andreassen, A. Clausen, M. Schevenels,                                %
% B. S. Lazarov and O. Sigmund, Struct Multidisc Optim, 2010               %
% This version is based on earlier 99-line code                            %
% by Ole Sigmund (2001), Structural and Multidisciplinary Optimization,    %
% Vol 21, pp. 120--127.                                                    %
%                                                                          %
% The code as well as a postscript version of the paper can be             %
% downloaded from the web-site: http://www.topopt.dtu.dk                   %
%                                                                          %
% Disclaimer:                                                              %
% The authors reserves all rights but do not guaranty that the code is     %
% free from errors. Furthermore, we shall not be liable in any event       %
% caused by the use of the program.                                        %
%%%%%%%%%%%%%%%%%%%%%%%%%%%%%%%%%%%%%%%%%%%%%%%%%%%%%%%%%%%%%%%%%%%%%%%%%%%%
