# Supplementary material for: Integrating Geometric Data into Topology Optimization via Neural Style Transfer
Source: Materials (Basel). 2021 Aug 13;14(16):4551. doi: 10.3390/ma14164551 (PMC8400862; doi:10.3390/ma14164551)
Supplement: Supplementary file 1 [file materials-14-04551-s001.zip › lst-master-Code/Code/Results/Cantilever/Baseline/Params.txt]

nelx = 400
nely = 200
volfrac = 0.6
penal = 3.0
rmin = 1.5
Emin = 1e-15
Emax = 1
filestr = None

use_relu = True

num_epochs = 1
num_steps = 200
#styleLayers = ['conv1_1','conv2_1','conv3_1','conv4_1','conv5_1']
styleLayers = []
lr = [0.5]
massweight  = [0.1]
STDweight   = [0.1]
styleweight = []

Results
1.0158905625343322
60.098
