# Supplementary material for: Integrating Geometric Data into Topology Optimization via Neural Style Transfer
Source: Materials (Basel). 2021 Aug 13;14(16):4551. doi: 10.3390/ma14164551 (PMC8400862; doi:10.3390/ma14164551)
Supplement: Supplementary file 1 [file materials-14-04551-s001.zip › lst-master-Code/Code/Results/MBB/tower/params.txt]

#initialize
nelx = 400
nely = 200
volfrac = 0.6
penal = 3.0
rmin = 1.5
Emin = 1e-15
Emax = 1
filestr = 'ref_images/tower.jpg'
imshow(image_loader(filestr,nelx,nely))
print(image_loader(filestr,nelx,nely).size())
save_path = None # './no_style'
load_path = None # './no_style'
tensorboard_path = None #'./.runs/relu_9'

num_epochs = 1
num_steps = 500
styleLayers = ['conv1_1','conv2_1','conv3_1','conv4_1','conv5_1']
#styleLayers = []
lr = [0.5]
massweight  = [0.1]
STDweight   = [1.0]
#styleweight = []
styleweight = torch.full((5,),12e4)

1.8721595511436462
81.062
