# Supplementary material for: Integrating Geometric Data into Topology Optimization via Neural Style Transfer
Source: Materials (Basel). 2021 Aug 13;14(16):4551. doi: 10.3390/ma14164551 (PMC8400862; doi:10.3390/ma14164551)
Supplement: Supplementary file 1 [file materials-14-04551-s001.zip › lst-master-Code/Code/activation.ipynb]

# %% [code]
#Pytorch Essentials
from structutils import *
from styleutils import *
import torch.nn.functional as F
import torch.optim as optim

#Numpy and Matlplotlib for function 
import matplotlib.pyplot as plot

#Torchvision for CNN and image manipulation
import torchvision.transforms as transforms
import torchvision.models as models
from PIL import Image

#Tensorboard to view everything in browser
from torch.utils.tensorboard import SummaryWriter

device = torch.device("cuda" if torch.cuda.is_available() else "cpu")
dtype = torch.double

print("Using Pytorch {0:s} on {1}".format(torch.__version__,device))

# %% [code]
def image_loader(image_name, nelx, nely):
    image = Image.open(image_name)
    min_size = max(nelx,nely)
    # fake batch dimension required to fit network's input dimensions
    loader = transforms.Compose([
        #transforms.Resize(min_size),  # scale imported image
        transforms.CenterCrop((nely,nelx)),
        transforms.Grayscale(num_output_channels=3),
        transforms.ToTensor()])  # transform it into a torch tensor
    image = loader(image).unsqueeze(0)
    return image

# %% [code]
style_img = image_loader('2P5Bracket_TOPOP3.png', 400,200)
imshow(style_img)

# %% [code]
model, style_losses = get_style_model_and_losses(style_img,style_layers = ['relu5_1'])
model

# %% [code]
act = (model[:13](style_img)).detach()
sz = act.size()
image_input = StyleInput(sz[3],sz[2])
print(sz)

# %% [code]
for i in range(sz[1]):
    plot.imshow(act[0,i,:,:])
    plot.axis('off')
    plot.autoscale(tight='true')
    plot.savefig('activations/layer_{}'.format(i),bbox_inches='tight', pad_inches=0)

# %% [code]
