# Supplementary material for: Integrating Geometric Data into Topology Optimization via Neural Style Transfer
Source: Materials (Basel). 2021 Aug 13;14(16):4551. doi: 10.3390/ma14164551 (PMC8400862; doi:10.3390/ma14164551)
Supplement: Supplementary file 1 [file materials-14-04551-s001.zip › lst-master-Code/Code/process.m]

basepath = '..\Paper\figures';
curfolder = 'MBB\circle';
filename = 'result.png';
mbb = 0; cant = 1;
[x,vM,c,stress] = top_stress_cant(fullfile(basepath,curfolder,filename),3.0,mbb);
%% 

figure(1);colormap(winter);imagesc(vM);colorbar(); axis equal; axis tight; axis off;pause(1e-6);
[sorted,idx] = sort(vM(:));
xtest = x; xtest(idx(1:2000)) = 1e-3;
figure(2);colormap(gray);imagesc(1-round(xtest)); axis equal; axis tight; axis off;pause(1e-6);
%%
[nely,nelx] = size(x);
p1stress = zeros(nely,nelx,2); p2stress = zeros(nely,nelx,2);
test1 = zeros(nely,nelx); test2 = zeros(nely,nelx);
for ely = 1:nely
    for elx = 1:nelx
        elestress = stress(ely,elx,:);
        mat = [elestress(1), elestress(3); elestress(3), elestress(2)];
        [V,D] = eig(mat); vecs = V*D;
        test1(ely,elx) = D(1); test2(ely,elx) = D(4);
        if D(1) <= D(4)
            p1 = 1; p2 = 2;
            test1(ely,elx) = D(1); test2(ely,elx) = D(4);
        else
            p1 = 2; p2 = 1;
            test1(ely,elx) = D(4); test2(ely,elx) = D(1);
        end
        p1stress(nely-ely+1,elx,:) = vecs(:,p1);
        p2stress(nely-ely+1,elx,:) = vecs(:,p2);
    end
end
y_coord = 12:25:nely; x_coord = 12:25:nelx; scaling = 1.0;
figure(3)
quiver(x_coord,y_coord,p1stress(y_coord,x_coord,1),p1stress(y_coord,x_coord,2),'Color','#0072BD','AutoScaleFactor',scaling); axis equal tight off; hold on
quiver(x_coord,y_coord,p2stress(y_coord,x_coord,1),p2stress(y_coord,x_coord,2),'Color','#A2142F','AutoScaleFactor',scaling); axis equal tight off; hold off
%% 

imwrite(1-round(xtest),fullfile(basepath,curfolder,'processed.png'))
