# Supplementary material for: Integrating Geometric Data into Topology Optimization via Neural Style Transfer
Source: Materials (Basel). 2021 Aug 13;14(16):4551. doi: 10.3390/ma14164551 (PMC8400862; doi:10.3390/ma14164551)
Supplement: Supplementary file 1 [file materials-14-04551-s001.zip › lst-master-Code/Code/top_stress_cant.m]

%%%% A 99 LINE TOPOLOGY OPTIMIZATION CODE BY OLE SIGMUND, JANUARY 2000 %%%
%%%% CODE MODIFIED FOR INCREASED SPEED, September 2002, BY OLE SIGMUND %%%
function [xold,von_mises,cmat,stressmat] = top_stress_cant(filename,penal,prob)
warning('off','all');
% INITIALIZE
I = imread(filename);
x = 1 - (double(I(:,:,1)) / 255); x(x<1e-3) = 1e-3;
[nely,nelx] = size(x);
loop = 0; 
change = 1.;

E = 1; nu = 0.3;
D = E/(1-nu^2) * [ 1 nu 0; nu 1 0; 0 0 (1-nu)/2]; % Constitutive Matrix
B= [-1/2  0    1/2  0   1/2 0   -1/2  0
     0   -1/2 0    -1/2 0   1/2  0    1/2
    -1/2 -1/2 -1/2  1/2 1/2 1/2  1/2 -1/2]; % Strain Displacement Matrix
% START ITERATION
while change > 0.015 && loop < 1
  loop = loop + 1;
  xold = x;
% FE-ANALYSIS
  [U]=FE(nelx,nely,x,penal,E,nu,prob);
% OBJECTIVE FUNCTION AND SENSITIVITY ANALYSIS
  [KE] = lk(E,nu);
  c = 0.; dc = zeros(nely,nelx); cmat = zeros(nely,nelx);
  von_mises = zeros(nely,nelx); idx = 0;
  stressmat = zeros(nely,nelx,3);
  exclude = [];
  for elx = 1:nelx
    for ely = 1:nely
      idx = idx + 1;
      if (  (elx == 1 && ely == 1) || ...
            (elx == nelx && ely == nely) || ...
            (elx == 2 && ely == 1) || ...
            (elx == 1 && ely == 2) || ...
            (elx == 2 && ely == 2) || ...
            (elx == nelx && ely == (nely-1)) || ...
            (elx == (nelx-1) && ely == nely) || ...
            (elx == (nelx-1) && ely == (nely-1))...
          )
        exclude = [exclude;idx];
      end
      n1 = (nely+1)*(elx-1)+ely; 
      n2 = (nely+1)* elx   +ely;
      nodes = [2*n1-1;2*n1; 2*n2-1;2*n2; 2*n2+1;2*n2+2; 2*n1+1;2*n1+2];
      Ue = U(nodes,1);
      cmat(ely,elx) = x(ely,elx)^penal*Ue'*KE*Ue;
      c = c + cmat(ely,elx);
      %dc(ely,elx) = -penal*x(ely,elx)^(penal-1)*Ue'*KE*Ue;
      
      % Stress Calculation
      stress = D * B * Ue * x(ely,elx)^(1/2);
      stressmat(ely,elx,:) = stress;
      von_mises(ely,elx) = sqrt( stress(1)^2 + stress(2)^2 - stress(1)*stress(2) + 3*stress(3)^2 );
    end
  end
  disp([' It.: ' sprintf('%4i',loop) ' Obj.: ' sprintf('%10.4f',c) ...
       ' Vol.: ' sprintf('%6.3f',sum(x(:))/(nelx*nely)) ...
        ' ch.: ' sprintf('%6.3f',change )])
  disp(['Max Stress: ' sprintf('%6.3f',max(von_mises(setdiff(1:(nely*nelx),exclude))))])
% PLOT DENSITIES  
figure(1)
  colormap(gray);imagesc(-x); axis equal; axis tight; axis off;pause(1e-6);
figure(2)
  colormap(parula);imagesc(von_mises);colorbar(); axis equal; axis tight; axis off;pause(1e-6);
end
warning('on','all');
end

%%%%%%%%%% FE-ANALYSIS %%%%%%%%%%%%%%%%%%%%%%%%%%%%%%%%%%%%%%%%%%%%%%%%%%%%%
function [U]=FE(nelx,nely,x,penal,E,nu,prob)
[KE] = lk(E,nu); 
K = sparse(2*(nelx+1)*(nely+1), 2*(nelx+1)*(nely+1));
F = sparse(2*(nely+1)*(nelx+1),1); U = zeros(2*(nely+1)*(nelx+1),1);
for elx = 1:nelx
  for ely = 1:nely
    n1 = (nely+1)*(elx-1)+ely; 
    n2 = (nely+1)* elx   +ely;
    edof = [2*n1-1; 2*n1; 2*n2-1; 2*n2; 2*n2+1; 2*n2+2; 2*n1+1; 2*n1+2];
    K(edof,edof) = K(edof,edof) + x(ely,elx)^penal*KE;
  end
end
% DEFINE LOADS AND SUPPORTS (MBB)
if prob == 0
    F(2,1) = -1;
    fixeddofs   = union([1:2:2*(nely+1)],[2*(nelx+1)*(nely+1)]);
    alldofs     = 1:2*(nely+1)*(nelx+1);
    freedofs    = setdiff(alldofs,fixeddofs);
end
% DEFINE LOADS AND SUPPORTS (CANTILEVER)
if prob == 1
    F((2*(nelx+1)*(nely) + 2*floor(nely/2)),1) = -1;
    alldofs     = 1:2*(nely+1)*(nelx+1);
    fixeddofs   = 1:2*(nely+1);
    freedofs    = setdiff(alldofs,fixeddofs);
end
% SOLVING
U(freedofs,:) = K(freedofs,freedofs) \ F(freedofs,:);      
U(fixeddofs,:)= 0;
end
%%%%%%%%%% ELEMENT STIFFNESS MATRIX %%%%%%%%%%%%%%%%%%%%%%%%%%%%%%%%%%%%%%%%
function [KE]=lk(E,nu)
k=[ 1/2-nu/6   1/8+nu/8 -1/4-nu/12 -1/8+3*nu/8 ... 
   -1/4+nu/12 -1/8-nu/8  nu/6       1/8-3*nu/8];
KE = E/(1-nu^2)*[ k(1) k(2) k(3) k(4) k(5) k(6) k(7) k(8)
                  k(2) k(1) k(8) k(7) k(6) k(5) k(4) k(3)
                  k(3) k(8) k(1) k(6) k(7) k(4) k(5) k(2)
                  k(4) k(7) k(6) k(1) k(8) k(3) k(2) k(5)
                  k(5) k(6) k(7) k(8) k(1) k(2) k(3) k(4)
                  k(6) k(5) k(4) k(3) k(2) k(1) k(8) k(7)
                  k(7) k(4) k(5) k(2) k(3) k(8) k(1) k(6)
                  k(8) k(3) k(2) k(5) k(4) k(7) k(6) k(1)];
end
%
